# Supplementary material for: Taxonomic, biological and geographical traits of species in a coastal dune flora in the southeastern Cape Floristic Region: regional and global comparisons
Source: PeerJ. 2019 Jul 31;7:e7336. doi: 10.7717/peerj.7336 (PMC6679649; doi:10.7717/peerj.7336)
Supplement: Supplemental Information 3 — Species are scored (indicated by 1) for their conservation status as per the Red List of South African Plants Online v. 2017.1 (http://redlist.sanbi.org). [file peerj-07-7336-s003.xlsx]

## Sheet: Sheet1
Taxon			Conservation status
Family	Genus	Species	LC	Data Deficient	Declining	Rare	NT	VU	EN	CR
Agapanthaceae	Agapanthus	africanus	1	0	0	0	0	0	0	0
Aizoaceae	Carpanthea	pomeridiana	1	0	0	0	0	0	0	0
Aizoaceae	Carpobrotus	acinaciformis	1	0	0	0	0	0	0	0
Aizoaceae	Carpobrotus	edulis	1	0	0	0	0	0	0	0
Aizoaceae	Dorotheanthus	bellidiformis	1	0	0	0	0	0	0	0
Aizoaceae	Drosanthemum	intermedium	1	0	0	0	0	0	0	0
Aizoaceae	Jordaaniella	dubia	1	0	0	0	0	0	0	0
Aizoaceae	Lampranthus	explanatus	0	0	0	0	1	0	0	0
Aizoaceae	Mesembryanthemum	crystallinum	1	0	0	0	0	0	0	0
Aizoaceae	Ruschia	sarmentosa	1	0	0	0	0	0	0	0
Aizoaceae	Tetragonia	echinata	1	0	0	0	0	0	0	0
Aizoaceae	Tetragonia	fruticosa	1	0	0	0	0	0	0	0
Amaryllidaceae	Brunsvigia	orientalis	1	0	0	0	0	0	0	0
Amaryllidaceae	Haemanthus	coccineus	1	0	0	0	0	0	0	0
Amaryllidaceae	Haemanthus	sanguineus	1	0	0	0	0	0	0	0
Amaryllidaceae	Nerine	humilis	1	0	0	0	0	0	0	0
Anacardiaceae	Searsia	crenata	1	0	0	0	0	0	0	0
Anacardiaceae	Searsia	glauca	1	0	0	0	0	0	0	0
Anacardiaceae	Searsia	laevigata var. laevigata	1	0	0	0	0	0	0	0
Anacardiaceae	Searsia	laevigata var. villosa	1	0	0	0	0	0	0	0
Anacardiaceae	Searsia	lucida	1	0	0	0	0	0	0	0
Anacardiaceae	Searsia	tomentosa	1	0	0	0	0	0	0	0
Apiaceae	Notobubon	ferulaceum	1	0	0	0	0	0	0	0
Apiaceae	Sonderina	hispida	1	0	0	0	0	0	0	0
Apiaceae	Sonderina	tenuis	1	0	0	0	0	0	0	0
Apocynaceae	Cynanchum	africanum	1	0	0	0	0	0	0	0
Apocynaceae	Microloma	sagittatum	1	0	0	0	0	0	0	0
Apocynaceae	Microloma	tenuifolium	1	0	0	0	0	0	0	0
Asparagaceae	Asparagus	ovatus	1	0	0	0	0	0	0	0
Asphodelaceae	Bulbine	lagopus	1	0	0	0	0	0	0	0
Asphodelaceae	Trachyandra	ciliata	1	0	0	0	0	0	0	0
Asphodelaceae	Trachyandra	revoluta	1	0	0	0	0	0	0	0
Asteraceae	Arctotheca	calendula	1	0	0	0	0	0	0	0
Asteraceae	Arctotis	acaulis	1	0	0	0	0	0	0	0
Asteraceae	Artemisia	afra	1	0	0	0	0	0	0	0
Asteraceae	Athanasia	dentata	1	0	0	0	0	0	0	0
Asteraceae	Athanasia	quinquedentata subsp. quinquedentata	1	0	0	0	0	0	0	0
Asteraceae	Athanasia	trifurcata	1	0	0	0	0	0	0	0
Asteraceae	Berkheya	rigida	1	0	0	0	0	0	0	0
Asteraceae	Conyza	pinnatifida	1	0	0	0	0	0	0	0
Asteraceae	Cotula	turbinata	1	0	0	0	0	0	0	0
Asteraceae	Cullumia	squarrosa	0	0	0	0	0	1	0	0
Asteraceae	Eriocephalus	africanus	1	0	0	0	0	0	0	0
Asteraceae	Eriocephalus	racemosus	1	0	0	0	0	0	0	0
Asteraceae	Felicia	amoena subsp. latifolia	1	0	0	0	0	0	0	0
Asteraceae	Felicia	tenella subsp. longifolia	1	0	0	0	0	0	0	0
Asteraceae	Gazania	pectinata	1	0	0	0	0	0	0	0
Asteraceae	Helichrysum	cochleariforme	0	0	0	0	1	0	0	0
Asteraceae	Helichrysum	crispum	1	0	0	0	0	0	0	0
Asteraceae	Helichrysum	dasyanthum	1	0	0	0	0	0	0	0
Asteraceae	Helichrysum	indicum	1	0	0	0	0	0	0	0
Asteraceae	Helichrysum	niveum	1	0	0	0	0	0	0	0
Asteraceae	Helichrysum	pandurifolium	1	0	0	0	0	0	0	0
Asteraceae	Helichrysum	retortum	1	0	0	0	0	0	0	0
Asteraceae	Helichrysum	spiralepis	1	0	0	0	0	0	0	0
Asteraceae	Helichrysum	teretifolium	1	0	0	0	0	0	0	0
Asteraceae	Metalasia	brevifolia	1	0	0	0	0	0	0	0
Asteraceae	Metalasia	densa	1	0	0	0	0	0	0	0
Asteraceae	Metalasia	muricata	1	0	0	0	0	0	0	0
Asteraceae	Oedera	capensis	1	0	0	0	0	0	0	0
Asteraceae	Oedera	imbricata	1	0	0	0	0	0	0	0
Asteraceae	Oncosiphon	suffruticosum	1	0	0	0	0	0	0	0
Asteraceae	Osteospermum	moniliferum	1	0	0	0	0	0	0	0
Asteraceae	Othonna	filicaulis	1	0	0	0	0	0	0	0
Asteraceae	Othonna	quinquedentata	1	0	0	0	0	0	0	0
Asteraceae	Plecostachys	serpyllifolia	1	0	0	0	0	0	0	0
Asteraceae	Senecio	arenarius	1	0	0	0	0	0	0	0
Asteraceae	Senecio	burchellii	1	0	0	0	0	0	0	0
Asteraceae	Senecio	elegans	1	0	0	0	0	0	0	0
Asteraceae	Senecio	mimetes	1	0	0	0	0	0	0	0
Asteraceae	Senecio	pillansii	0	0	0	0	1	0	0	0
Asteraceae	Senecio	pterophorus	1	0	0	0	0	0	0	0
Asteraceae	Senecio	pubigerus	1	0	0	0	0	0	0	0
Asteraceae	Senecio	rosmarinifolius	1	0	0	0	0	0	0	0
Asteraceae	Senecio	sophioides	1	0	0	0	0	0	0	0
Asteraceae	Stoebe	plumosa	0	1	0	0	0	0	0	0
Asteraceae	Trichogyne	repens	1	0	0	0	0	0	0	0
Asteraceae	Ursinia	chrysanthemoides	1	0	0	0	0	0	0	0
Asteraceae	Ursinia	dentata	1	0	0	0	0	0	0	0
Asteraceae	Vellereophyton	dealbatum	1	0	0	0	0	0	0	0
Brassicaceae	Heliophila	africana	1	0	0	0	0	0	0	0
Brassicaceae	Heliophila	linearis var. linearifolia	1	0	0	0	0	0	0	0
Brassicaceae	Heliophila	linearis var. reticulata	0	0	0	0	0	1	0	0
Brassicaceae	Sisymbrium	capense	1	0	0	0	0	0	0	0
Campanulaceae	Wahlenbergia	androsacea	1	0	0	0	0	0	0	0
Campanulaceae	Wahlenbergia	polyantha	0	0	0	0	0	1	0	0
Caryophyllaceae	Cerastium	capense	1	0	0	0	0	0	0	0
Caryophyllaceae	Herniaria	capensis	1	0	0	0	0	0	0	0
Caryophyllaceae	Silene	undulata	1	0	0	0	0	0	0	0
Celastraceae	Cassine	peragua	1	0	0	0	0	0	0	0
Celastraceae	Gymnosporia	buxifolia	1	0	0	0	0	0	0	0
Celastraceae	Pterocelastrus	tricuspidatus	1	0	0	0	0	0	0	0
Celastraceae	Robsonodendron	maritimum	1	0	0	0	0	0	0	0
Chenopodiaceae	Exomis	microphylla var. axyrioides	1	0	0	0	0	0	0	0
Colchicaceae	Colchicum	capense	1	0	0	0	0	0	0	0
Colchicaceae	Colchicum	eucomoides	1	0	0	0	0	0	0	0
Convulvulaceae	Convolvulus	capensis	1	0	0	0	0	0	0	0
Crassulaceae	Cotyledon	orbiculata	1	0	0	0	0	0	0	0
Crassulaceae	Crassula	dichotoma	1	0	0	0	0	0	0	0
Crassulaceae	Crassula	glomerata	1	0	0	0	0	0	0	0
Crassulaceae	Crassula	subulata var. subulata	1	0	0	0	0	0	0	0
Cyperaceae	Ficinia	bulbosa	1	0	0	0	0	0	0	0
Cyperaceae	Ficinia	capitella	1	0	0	0	0	0	0	0
Cyperaceae	Ficinia	deusta	1	0	0	0	0	0	0	0
Cyperaceae	Ficinia	gracilis	1	0	0	0	0	0	0	0
Cyperaceae	Ficinia	indica	1	0	0	0	0	0	0	0
Cyperaceae	Ficinia	paradoxa	1	0	0	0	0	0	0	0
Cyperaceae	Ficinia	secunda	1	0	0	0	0	0	0	0
Cyperaceae	Ficinia	trichodes	1	0	0	0	0	0	0	0
Cyperaceae	Ficinia	tristachya	1	0	0	0	0	0	0	0
Cyperaceae	Ficinia	praemorsa	1	0	0	0	0	0	0	0
Cyperaceae	Hellmuthia	membranacea	1	0	0	0	0	0	0	0
Cyperaceae	Isolepis	marginata	1	0	0	0	0	0	0	0
Cyperaceae	Tetraria	brachyphylla	1	0	0	0	0	0	0	0
Cyperaceae	Tetraria	cuspidata var. cuspidata	1	0	0	0	0	0	0	0
Dipsacaceae	Scabiosa	columbaria	1	0	0	0	0	0	0	0
Ebenaceae	Euclea	racemosa	1	0	0	0	0	0	0	0
Ericaceae	Erica	irregularis	0	0	0	0	0	0	1	0
Euphorbiaceae	Adenocline	pauciflora	1	0	0	0	0	0	0	0
Euphorbiaceae	Clutia	polygonoides	1	0	0	0	0	0	0	0
Fabaceae	Aspalathus	ciliaris	1	0	0	0	0	0	0	0
Fabaceae	Aspalathus	forbesii	1	0	0	0	0	0	0	0
Fabaceae	Aspalathus	hirta subsp. hirta	1	0	0	0	0	0	0	0
Fabaceae	Aspalathus	hispida	1	0	0	0	0	0	0	0
Fabaceae	Aspalathus	linguiloba	1	0	0	0	0	0	0	0
Fabaceae	Aspalathus	microphylla	1	0	0	0	0	0	0	0
Fabaceae	Aspalathus	salteri	0	0	0	0	1	0	0	0
Fabaceae	Dipogon	lignosus	1	0	0	0	0	0	0	0
Fabaceae	Indigofera	brachystachya	1	0	0	0	0	0	0	0
Fabaceae	Indigofera	porrecta	1	0	0	0	0	0	0	0
Fabaceae	Lessertia	frutescens	1	0	0	0	0	0	0	0
Fabaceae	Lessertia	herbacea	1	0	0	0	0	0	0	0
Fabaceae	Otholobium	bracteolatum	1	0	0	0	0	0	0	0
Family	Genus	Species	1	0	0	0	0	0	0	0
Fumariaceae	Cysticapnos	vesicaria	1	0	0	0	0	0	0	0
Gentianaceae	Chironia	baccifera	1	0	0	0	0	0	0	0
Gentianaceae	Sebaea	albens	1	0	0	0	0	0	0	0
Gentianaceae	Sebaea	aurea	1	0	0	0	0	0	0	0
Gentianaceae	Sebaea	minutiflora	1	0	0	0	0	0	0	0
Geraniaceae	Geranium	incanum	1	0	0	0	0	0	0	0
Geraniaceae	Pelargonium	betulinum	1	0	0	0	0	0	0	0
Geraniaceae	Pelargonium	capitatum	1	0	0	0	0	0	0	0
Geraniaceae	Pelargonium	elegans	1	0	0	0	0	0	0	0
Geraniaceae	Pelargonium	grossularioides	1	0	0	0	0	0	0	0
Geraniaceae	Pelargonium	myrrhifolium	1	0	0	0	0	0	0	0
Geraniaceae	Pelargonium	suburbanum subsp. bipinnatifidum	1	0	0	0	0	0	0	0
Geraniaceae	Pelargonium	triste	1	0	0	0	0	0	0	0
Hemerocallidaceae	Caesia	contorta	1	0	0	0	0	0	0	0
Hyacinthaceae	Albuca	maxima	1	0	0	0	0	0	0	0
Hyacinthaceae	Lachenalia	rosea	1	0	0	0	0	0	0	0
Hyacinthaceae	Lachenalia	rubida	1	0	0	0	0	0	0	0
Hyacinthaceae	Lachenalia	variegata	1	0	0	0	0	0	0	0
Hyacinthaceae	Massonia	pustulata	1	0	0	0	0	0	0	0
Iridaceae	Babiana	ambigua	1	0	0	0	0	0	0	0
Iridaceae	Chasmanthe	aethiopica	1	0	0	0	0	0	0	0
Iridaceae	Gladiolus	carinatus	1	0	0	0	0	0	0	0
Iridaceae	Gladiolus	cunonius	1	0	0	0	0	0	0	0
Iridaceae	Gladiolus	vaginatus	0	0	0	0	0	1	0	0
Iridaceae	Ixia	flexuosa	1	0	0	0	0	0	0	0
Iridaceae	Ixia	polystachya	1	0	0	0	0	0	0	0
Iridaceae	Moraea	bellendenii	1	0	0	0	0	0	0	0
Iridaceae	Moraea	bulbillifera	1	0	0	0	0	0	0	0
Iridaceae	Moraea	collina	1	0	0	0	0	0	0	0
Iridaceae	Moraea	fugax	1	0	0	0	0	0	0	0
Iridaceae	Moraea	longistyla	1	0	0	0	0	0	0	0
Iridaceae	Moraea	miniata	1	0	0	0	0	0	0	0
Iridaceae	Moraea	neglecta	1	0	0	0	0	0	0	0
Iridaceae	Moraea	setifolia	1	0	0	0	0	0	0	0
Iridaceae	Romulea	dichotoma	1	0	0	0	0	0	0	0
Iridaceae	Romulea	flava	1	0	0	0	0	0	0	0
Iridaceae	Romulea	obscura	1	0	0	0	0	0	0	0
Iridaceae	Romulea	rosea	1	0	0	0	0	0	0	0
Iridaceae	Romulea	setifolia	1	0	0	0	0	0	0	0
Lamiaceae	Leonotis	leonurus	1	0	0	0	0	0	0	0
Lamiaceae	Salvia	africana-lutea	1	0	0	0	0	0	0	0
Lamiaceae	Stachys	aethiopica	1	0	0	0	0	0	0	0
Lauraceae	Cassytha	ciliolata	1	0	0	0	0	0	0	0
Lobeliaceae	Cyphia	volubilis	1	0	0	0	0	0	0	0
Lobeliaceae	Lobelia	comosa	1	0	0	0	0	0	0	0
Lobeliaceae	Lobelia	coronopifolia	1	0	0	0	0	0	0	0
Lobeliaceae	Lobelia	linearis	1	0	0	0	0	0	0	0
Malvaceae	Anisodontea	scabrosa	1	0	0	0	0	0	0	0
Malvaceae	Hermannia	grossularifolia	1	0	0	0	0	0	0	0
Malvaceae	Hermannia	joubertiana	1	0	0	0	0	0	0	0
Malvaceae	Hermannia	scabricaulis	1	0	0	0	0	0	0	0
Malvaceae	Hermannia	ternifolia	1	0	0	0	0	0	0	0
Menispermaceae	Cissampelos	capensis	1	0	0	0	0	0	0	0
Molluginaceae	Adenogramma	glomerata	1	0	0	0	0	0	0	0
Molluginaceae	Pharnaceum	incanum	1	0	0	0	0	0	0	0
Molluginaceae	Pharnaceum	lanatum	1	0	0	0	0	0	0	0
Molluginaceae	Pharnaceum	lineare	1	0	0	0	0	0	0	0
Myricaceae	Morella	cordifolia	1	0	0	0	0	0	0	0
Myrsinaceae	Myrsine	africana	1	0	0	0	0	0	0	0
Oleaceae	Olea	capensis subsp. capensis	1	0	0	0	0	0	0	0
Oleaceae	Olea	europaea subsp. africana	1	0	0	0	0	0	0	0
Orchidaceae	Acrolophia	capensis	1	0	0	0	0	0	0	0
Orchidaceae	Corycium	bicolorum	1	0	0	0	0	0	0	0
Orchidaceae	Corycium	orobanchoides	1	0	0	0	0	0	0	0
Orchidaceae	Eulophia	litoralis	0	0	0	0	0	0	1	0
Orchidaceae	Holothrix	mundii	1	0	0	0	0	0	0	0
Orchidaceae	Pterygodium	volucris	1	0	0	0	0	0	0	0
Orchidaceae	Satyrium	carneum	0	0	0	0	1	0	0	0
Orobanchaceae	Harveya	squamosa	1	0	0	0	0	0	0	0
Orobanchaceae	Hyobanche	sanguinea	1	0	0	0	0	0	0	0
Oxalidaceae	Oxalis	caprina	1	0	0	0	0	0	0	0
Oxalidaceae	Oxalis	obtusa	1	0	0	0	0	0	0	0
Oxalidaceae	Oxalis	pes-caprae	1	0	0	0	0	0	0	0
Oxalidaceae	Oxalis	polyphylla	1	0	0	0	0	0	0	0
Oxalidaceae	Oxalis	purpurea	1	0	0	0	0	0	0	0
Oxalidaceae	Oxalis	zeekoevleyensis	1	0	0	0	0	0	0	0
Plumbaginaceae	Limonium	scabrum	1	0	0	0	0	0	0	0
Poaceae	Ehrharta	calycina	1	0	0	0	0	0	0	0
Poaceae	Ehrharta	villosa	1	0	0	0	0	0	0	0
Poaceae	Eragrostis	curvula	1	0	0	0	0	0	0	0
Poaceae	Festuca	scabra	1	0	0	0	0	0	0	0
Poaceae	Helictotrichon	capense	1	0	0	0	0	0	0	0
Poaceae	Koeleria	capensis	1	0	0	0	0	0	0	0
Poaceae	Melica	racemosa	1	0	0	0	0	0	0	0
Poaceae	Pentaschistis	barbata	1	0	0	0	0	0	0	0
Poaceae	Pentaschistis	colorata	1	0	0	0	0	0	0	0
Poaceae	Pentaschistis	pallida	1	0	0	0	0	0	0	0
Poaceae	Stenotaphrum	secundatum	1	0	0	0	0	0	0	0
Poaceae	Tribolium	hispidum	1	0	0	0	0	0	0	0
Polygalaceae	Muraltia	salsolacea	1	0	0	0	0	0	0	0
Polygalaceae	Muraltia	satureioides	1	0	0	0	0	0	0	0
Polygalaceae	Muraltia	spinosa	1	0	0	0	0	0	0	0
Polygalaceae	Polygala	myrtifolia	1	0	0	0	0	0	0	0
Polygonaceae	Rumex	cordatus	1	0	0	0	0	0	0	0
Ranunculaceae	Knowltonia	anemonoides	1	0	0	0	0	0	0	0
Ranunculaceae	Knowltonia	vesicatoria subsp. humilis	1	0	0	0	0	0	0	0
Restionaceae	Elegia	tectorum	1	0	0	0	0	0	0	0
Restionaceae	Hypodiscus	willdenowia	1	0	0	0	0	0	0	0
Restionaceae	Ischyrolepis	eleocharis	1	0	0	0	0	0	0	0
Restionaceae	Restio	triticeus	1	0	0	0	0	0	0	0
Restionaceae	Restio	vimineus	1	0	0	0	0	0	0	0
Restionaceae	Thamnochortus	erectus	1	0	0	0	0	0	0	0
Restionaceae	Willdenowia	teres	1	0	0	0	0	0	0	0
Rhamnaceae	Phylica	axillaris var. maritima	1	0	0	0	0	0	0	0
Rhamnaceae	Phylica	disticha	1	0	0	0	0	0	0	0
Rhamnaceae	Phylica	dodii	1	0	0	0	0	0	0	0
Rhamnaceae	Phylica	ericoides	1	0	0	0	0	0	0	0
Rhamnaceae	Phylica	imberbis	1	0	0	0	0	0	0	0
Rhamnaceae	Trichocephalus	stipularis	1	0	0	0	0	0	0	0
Rosaceae	Cliffortia	anthospermoides	0	0	0	0	0	0	1	0
Rosaceae	Cliffortia	falcata	1	0	0	0	0	0	0	0
Rosaceae	Cliffortia	filifolia	1	0	0	0	0	0	0	0
Rosaceae	Cliffortia	obcordata	1	0	0	0	0	0	0	0
Rosaceae	Cliffortia	phyllanthoides	1	0	0	0	0	0	0	0
Rubiaceae	Anthospermum	aethiopicum	1	0	0	0	0	0	0	0
Rubiaceae	Anthospermum	prostratum	1	0	0	0	0	0	0	0
Rubiaceae	Anthospermum	spathulatum subsp. spathulatum	1	0	0	0	0	0	0	0
Rubiaceae	Carpacoce	vaginellata	1	0	0	0	0	0	0	0
Rubiaceae	Nenax	acerosa	1	0	0	0	0	0	0	0
Rutaceae	Agathosma	apiculata	1	0	0	0	0	0	0	0
Rutaceae	Agathosma	cerefolium	1	0	0	0	0	0	0	0
Rutaceae	Agathosma	serpyllacea	1	0	0	0	0	0	0	0
Rutaceae	Diosma	awilana	0	0	0	0	0	0	1	0
Rutaceae	Diosma	subulata	0	0	0	0	0	1	0	0
Santalaceae	Colpoon	compressum	1	0	0	0	0	0	0	0
Santalaceae	Thesidium	fragile	1	0	0	0	0	0	0	0
Santalaceae	Thesium	capituliflorum	1	0	0	0	0	0	0	0
Santalaceae	Thesium	commutatum	1	0	0	0	0	0	0	0
Santalaceae	Thesium	funale	1	0	0	0	0	0	0	0
Santalaceae	Thesium	scabrum	1	0	0	0	0	0	0	0
Scrophulariaceae	Chaenostoma	caeruleum	1	0	0	0	0	0	0	0
Scrophulariaceae	Diascia	capensis	1	0	0	0	0	0	0	0
Scrophulariaceae	Dischisma	ciliatum	1	0	0	0	0	0	0	0
Scrophulariaceae	Halleria	lucida	1	0	0	0	0	0	0	0
Scrophulariaceae	Hebenstretia	repens	1	0	0	0	0	0	0	0
Scrophulariaceae	Hemimeris	sabulosa	1	0	0	0	0	0	0	0
Scrophulariaceae	Jamesbrittenia	albomarginata	1	0	0	0	0	0	0	0
Scrophulariaceae	Lyperia	tristis	1	0	0	0	0	0	0	0
Scrophulariaceae	Manulea	caledonica	0	0	0	0	1	0	0	0
Scrophulariaceae	Manulea	rubra	1	0	0	0	0	0	0	0
Scrophulariaceae	Manulea	tomentosa	1	0	0	0	0	0	0	0
Scrophulariaceae	Nemesia	affinis	1	0	0	0	0	0	0	0
Scrophulariaceae	Nemesia	bicornis	1	0	0	0	0	0	0	0
Scrophulariaceae	Nemesia	versicolor	1	0	0	0	0	0	0	0
Scrophulariaceae	Selago	aspera	1	0	0	0	0	0	0	0
Scrophulariaceae	Sutera	caerulea	1	0	0	0	0	0	0	0
Scrophulariaceae	Zaluzianskya	capensis	1	0	0	0	0	0	0	0
Scrophulariaceae	Zaluzianskya	villosa	1	0	0	0	0	0	0	0
Solanaceae	Lycium	afrum	1	0	0	0	0	0	0	0
Solanaceae	Solanum	africanum	1	0	0	0	0	0	0	0
Solanaceae	Solanum	linnaeanum	1	0	0	0	0	0	0	0
Solanaceae	Solanum	nigrum	1	0	0	0	0	0	0	0
Solanaceae	Solanum	retroflexum	1	0	0	0	0	0	0	0
Tecophilaeaceae	Cyanella	lutea	1	0	0	0	0	0	0	0
Thymelaeaceae	Gnidia	squarrosa	1	0	0	0	0	0	0	0
Thymelaeaceae	Gnidia	subulata	1	0	0	0	0	0	0	0
Thymelaeaceae	Passerina	corymbosa	1	0	0	0	0	0	0	0
Thymelaeaceae	Passerina	paleacea	1	0	0	0	0	0	0	0
Thymelaeaceae	Struthiola	salteri	1	0	0	0	0	0	0	0
Viscaceae	Viscum	capense	1	0	0	0	0	0	0	0
Zygophyllaceae	Tribulus	terrestris	1	0	0	0	0	0	0	0
Zygophyllaceae	Zygophyllum	flexuosum	1	0	0	0	0	0	0	0
Zygophyllaceae	Zygophyllum	fuscatum	0	0	0	0	0	1	0	0
